# Supplementary material for: Uncertainty and bank risk in an emerging market: The moderating role of business models
Source: PLoS One. 2024 Feb 15;19(2):e0297973. doi: 10.1371/journal.pone.0297973 (PMC10868748; doi:10.1371/journal.pone.0297973)
Supplement: S1 Data — (XLS) [file pone.0297973.s001.xls]

## Sheet: Sheet1
ID	YEAR	Uncertainty1	Uncertainty2	Uncertainty3	Lending_rates	Refinancing_rates	Rediscounting_rates	Inflation	GDP	Zscore	LnZscore1	LLR	NPL	LLP	CAP	LIQ	SIZ	NIIshare	HHInetvsnon	LLincome	ROA
CTG	2007	33.6925	33.0157	1.4066	11.18	6.5	3.5	8.34445	7.1295	62.7558	4.15506	1.67178	1.02	6.40921	13.8946	32.7437	29.5591	0.416434	0.591182	0.450499	2.33736
CTG	2008	27.6905	23.3598	1.12705	15.7836	11	10	23.1154	5.66177	42.9062	3.78206	1.78084	1.81143	6.3723	13.5671	32.8968	17.3082	0.28625	0.346165	0.304092	1.93014
CTG	2009	40.9311	34.0908	1.60941	10.069	8	5	6.71698	5.3979	26.2298	3.30431	0.950606	0.613352	5.24122	12.3355	33.1273	18.0581	0.295943	0.361162	0.315074	1.74952
CTG	2010	29.3147	29.3536	1.03523	13.1352	9	7	9.20747	6.42324	26.1261	3.30049	1.18305	0.65692	5.00433	14.829	33.5384	18.6394	0.303303	0.372788	0.318348	2.08396
CTG	2011	26.4545	27.6103	0.674208	16.9538	15	13	18.6777	6.2403	61.9884	4.14295	1.03481	0.751163	6.23331	16.8564	33.7632	10.3965	0.186312	0.20793	0.190416	2.88786
CTG	2012	34.501	22.044	1.22822	13.4717	10	7	9.0947	5.24737	37.5875	3.65293	1.1019	1.4669	6.72062	7.18983	33.8527	16.1259	0.27051	0.322519	0.288441	2.48761
CTG	2013	21.8974	25.1942	1.07782	10.3742	7	5	6.59267	5.42188	48.2618	3.89715	0.877046	1.00197	9.4189	12.5811	33.9878	16.0966	0.270112	0.321933	0.28511	2.06015
CTG	2014	16.2788	16.7385	0.982963	8.665	6.5	4.5	4.08455	5.98365	51.9487	3.96932	0.992682	1.11514	8.35687	12.3509	34.1251	15.0662	0.255926	0.301324	0.269609	1.69774
CTG	2015	22.9816	19.7698	0.969457	7.1175	6.5	4.5	0.631201	6.67929	43.8541	3.80342	0.845546	0.916637	7.19838	10.4389	34.2897	17.169	0.284425	0.34338	0.29999	1.54261
CTG	2016	16.907	16.2931	1.00429	6.96	6.5	4.5	2.66825	6.21081	51.5536	3.96183	1.0421	0.903696	6.35767	11.5671	34.486	15.3911	0.260445	0.307822	0.276214	1.4245
CTG	2017	16.474	14.612	2.05818	7.0675	6.25	4.25	3.52026	6.81225	78.2388	4.37247	1.05008	1.13966	5.82299	11.7505	34.6296	17.0046	0.282261	0.340092	0.300368	1.60266
CTG	2018	15.9955	13.427	1.82198	7.37188	6.25	4.25	3.53963	7.07579	236.94	5.47202	1.50399	1.56286	5.79298	13.4389	34.691	21.9145	0.342241	0.43829	0.373528	1.23334
CTG	2019	16.7317	14.4663	1.58812	7.7075	6	4	2.79582	7.01743	49.3672	3.91934	1.38417	1.15618	6.23471	12.5929	34.7545	18.0663	0.296048	0.361326	0.314317	1.99761
BID	2007	33.6925	33.0157	1.4066	11.18	6.5	3.5	8.34445	7.1295	29.5585	3.41964	2.20043	4.34165	5.85611	6.21801	32.9516	37.8248	0.470353	0.756495	0.538703	2.6532
BID	2008	27.6905	23.3598	1.12705	15.7836	11	10	23.1154	5.66177	30.1606	3.43915	2.55461	7.81652	5.46305	7.4297	33.1384	25.4933	0.379885	0.509867	0.391698	1.99681
BID	2009	40.9311	34.0908	1.60941	10.069	8	5	6.71698	5.3979	27.0436	3.33376	2.61745	2.68151	5.95055	6.6774	33.3228	31.3136	0.430164	0.626272	0.496697	1.89512
BID	2010	29.3147	29.3536	1.03523	13.1352	9	7	9.20747	6.42324	74.3078	4.32158	2.08232	2.52742	6.65337	6.63843	33.5344	19.99	0.31988	0.3998	0.332589	1.62236
BID	2011	26.4545	27.6103	0.674208	16.9538	15	13	18.6777	6.2403	62.3917	4.14933	1.99277	2.76341	6.06213	4.96467	33.6368	18.0059	0.295276	0.360119	0.30477	2.15943
BID	2012	34.501	22.044	1.22822	13.4717	10	7	9.0947	5.24737	49.644	3.92482	1.73996	2.69501	5.50831	9.63097	33.8147	19.8246	0.317889	0.396492	0.338745	1.4256
BID	2013	21.8974	25.1942	1.07782	10.3742	7	5	6.59267	5.42188	26.7036	3.32156	1.57153	2.26051	5.88866	9.24666	33.938	22.5383	0.349171	0.450766	0.38403	2.14681
BID	2014	16.2788	16.7385	0.982963	8.665	6.5	4.5	4.08455	5.98365	43.356	3.79225	1.48599	2.03208	5.16748	9.96868	34.1085	23.1088	0.355373	0.462176	0.3916	2.04243
BID	2015	22.9816	19.7698	0.969457	7.1175	6.5	4.5	0.631201	6.67929	44.3962	3.81543	1.25612	1.68	4.97767	8.91604	34.3769	21.8402	0.341406	0.436805	0.367013	1.60198
BID	2016	16.907	16.2931	1.00429	6.96	6.5	4.5	2.66825	6.21081	355.676	5.87683	1.39072	1.99378	4.38353	8.31359	34.5451	23.0453	0.354689	0.460907	0.389474	1.67602
BID	2017	16.474	14.612	2.05818	7.0675	6.25	4.25	3.52026	6.81225	56.1066	4.04492	1.30926	1.62237	4.06177	9.53311	34.723	20.6614	0.327849	0.413227	0.355451	1.95565
BID	2018	15.9955	13.427	1.82198	7.37188	6.25	4.25	3.53963	7.07579	52.318	3.97627	1.25462	1.68878	4.15446	10.8512	34.7875	21.4176	0.336609	0.428352	0.366853	2.16027
BID	2019	16.7317	14.4663	1.58812	7.7075	6	4	2.79582	7.01743	251.84	5.53276	1.30995	1.74543	5.21176	12.9595	34.7875	25.2351	0.37734	0.504702	0.418489	2.07148
VCB	2007	33.6925	33.0157	1.4066	11.18	6.5	3.5	8.34445	7.1295	18.2499	2.95751	2.1554	3.31289	6.90746	28.6125	32.9163	19.8935	0.318719	0.39787	0.327111	2.09498
VCB	2008	27.6905	23.3598	1.12705	15.7836	11	10	23.1154	5.66177	22.4308	3.15405	3.41684	4.61203	6.32593	28.5421	33.0341	22.1624	0.345013	0.443248	0.366435	2.65994
VCB	2009	40.9311	34.0908	1.60941	10.069	8	5	6.71698	5.3979	15.3305	2.79303	3.26584	2.47045	6.58314	29.8011	33.1742	30.0226	0.420181	0.600452	0.484532	2.26731
VCB	2010	29.3147	29.3536	1.03523	13.1352	9	7	9.20747	6.42324	15.0815	2.77767	3.15167	2.91128	6.78001	30.223	33.3599	28.9273	0.411188	0.578546	0.468168	2.26026
VCB	2011	26.4545	27.6103	0.674208	16.9538	15	13	18.6777	6.2403	19.0944	3.00044	2.54427	2.03324	7.84843	23.9508	33.5356	16.4692	0.275137	0.329383	0.285358	2.50078
VCB	2012	34.501	22.044	1.22822	13.4717	10	7	9.0947	5.24737	55.8479	4.04038	2.18863	2.40329	10.0603	19.7517	33.6581	27.4496	0.398296	0.548991	0.450916	2.18764
VCB	2013	21.8974	25.1942	1.07782	10.3742	7	5	6.59267	5.42188	57.8789	4.07548	2.35161	2.72511	9.06956	24.4596	33.7816	30.4691	0.423709	0.609382	0.487728	1.97514
VCB	2014	16.2788	16.7385	0.982963	8.665	6.5	4.5	4.08455	5.98365	76.2351	4.34685	2.19101	2.30786	7.53433	19.1509	33.9889	30.5257	0.424151	0.610515	0.48966	1.80859
VCB	2015	22.9816	19.7698	0.969457	7.1175	6.5	4.5	0.631201	6.67929	55.0901	4.02696	2.22063	1.84082	6.69821	17.9156	34.1448	27.1145	0.395251	0.54229	0.446704	1.91217
VCB	2016	16.907	16.2931	1.00429	6.96	6.5	4.5	2.66825	6.21081	85.9662	4.46552	1.75491	1.50222	6.11035	16.5382	34.3004	25.529	0.380234	0.51058	0.426053	1.89696
VCB	2017	16.474	14.612	2.05818	7.0675	6.25	4.25	3.52026	6.81225	125.126	4.83728	1.49292	1.14249	5.07663	25.3804	34.5735	25.398	0.378949	0.507961	0.424103	1.69418
VCB	2018	15.9955	13.427	1.82198	7.37188	6.25	4.25	3.53963	7.07579	142.364	4.96539	1.62906	0.984858	5.78937	19.6448	34.6102	27.674	0.40031	0.55348	0.450136	2.38982
VCB	2019	16.7317	14.4663	1.58812	7.7075	6	4	2.79582	7.01743	29.1005	3.40454	1.41782	0.789966	6.61501	19.5108	34.7399	24.3887	0.368812	0.487773	0.4087	2.44642
MBB	2007	33.6925	33.0157	1.4066	11.18	6.5	3.5	8.34445	7.1295	61.8652	4.14099	1.23811	1.01268	11.9832	49.1423	31.0196	39.9376	0.47975	0.798752	0.585485	2.3412
MBB	2008	27.6905	23.3598	1.12705	15.7836	11	10	23.1154	5.66177	65.8919	4.20308	1.56868	1.83005	10.5458	38.1928	31.423	13.2699	0.23018	0.265398	0.121214	2.44136
MBB	2009	40.9311	34.0908	1.60941	10.069	8	5	6.71698	5.3979	256.669	5.55168	1.51137	1.58085	10.8618	37.7152	31.8652	30.7307	0.425739	0.614614	0.480133	2.70903
MBB	2010	29.3147	29.3536	1.03523	13.1352	9	7	9.20747	6.42324	155.563	5.05346	1.51309	1.25659	8.886	32.1711	32.3281	0.492884	0.0098091	0.00985768		2.58551
MBB	2011	26.4545	27.6103	0.674208	16.9538	15	13	18.6777	6.2403	125.504	4.84028	1.85036	1.58758	7.41748	34.5765	32.5643					2.35283
MBB	2012	34.501	22.044	1.22822	13.4717	10	7	9.0947	5.24737	55.2455	4.02973	1.76258	1.84166	7.70449	14.4921	32.7993	14.7055	0.25086	0.294111	0.262107	2.91368
MBB	2013	21.8974	25.1942	1.07782	10.3742	7	5	6.59267	5.42188	69.9899	4.26254	2.01743	2.44587	8.70771	6.41922	32.8261	20.0524	0.320629	0.401049	0.343316	2.72424
MBB	2014	16.2788	16.7385	0.982963	8.665	6.5	4.5	4.08455	5.98365	174.279	5.16638	2.44881	2.72992	8.55319	9.18004	32.9318	15.2995	0.259176	0.305991	0.275553	2.59001
MBB	2015	22.9816	19.7698	0.969457	7.1175	6.5	4.5	0.631201	6.67929	307.997	5.73333	1.62868	1.60661	10.4881	12.3065	33.0294	16.5682	0.276463	0.331363	0.294569	2.40802
MBB	2016	16.907	16.2931	1.00429	6.96	6.5	4.5	2.66825	6.21081	162.77	5.09846	1.36019	1.31831	10.3756	9.52457	33.1772	19.0395	0.30829	0.38079	0.329637	2.21678
MBB	2017	16.474	14.612	2.05818	7.0675	6.25	4.25	3.52026	6.81225	154.792	5.04852	1.15408	1.20402	9.43079	15.0667	33.38	19.0965	0.308995	0.38193	0.33136	2.50666
MBB	2018	15.9955	13.427	1.82198	7.37188	6.25	4.25	3.53963	7.07579	909.641	6.81415	1.49568	1.32123	9.43155	13.1506	33.5236	25.3528	0.378503	0.507056	0.417733	2.98151
MBB	2019	16.7317	14.4663	1.58812	7.7075	6	4	2.79582	7.01743	34.2206	3.56163	1.27867	1.15752	9.69308	11.1863	33.6508	26.979	0.394007	0.539581	0.440924	3.62751
ACB	2007	33.6925	33.0157	1.4066	11.18	6.5	3.5	8.34445	7.1295	22.0143	3.13612	0.422928	0.230108	7.32841	45.9489	32.0783	56.5977	0.491294	0.868046	0.631754	2.5953
ACB	2008	27.6905	23.3598	1.12705	15.7836	11	10	23.1154	5.66177	12.7987	2.62457	0.656346	0.886276	7.37513	33.8075	32.2879	35.6464	0.458795	0.712927	0.537294	2.51512
ACB	2009	40.9311	34.0908	1.60941	10.069	8	5	6.71698	5.3979	8.48591	2.24981	0.80502	0.408416	6.01991	26.9207	32.7543	43.2525	0.490894	0.86505	0.623148	1.8618
ACB	2010	29.3147	29.3536	1.03523	13.1352	9	7	9.20747	6.42324	15.0429	2.77527	0.821946	0.335806	5.54685	23.2495	32.9545	24.1527	0.366384	0.483055	0.398816	1.62341
ACB	2011	26.4545	27.6103	0.674208	16.9538	15	13	18.6777	6.2403	10.5361	2.44548	0.959483	0.892884	4.25561	33.4532	33.2694	13.5876	0.234827	0.271751	0.239946	1.60098
ACB	2012	34.501	22.044	1.22822	13.4717	10	7	9.0947	5.24737	76.9139	4.3556	1.46096	2.50058	7.16047	18.7057	32.8033					0.887124
ACB	2013	21.8974	25.1942	1.07782	10.3742	7	5	6.59267	5.42188	19.9348	3.04141	1.44415	3.02535	7.50557	6.44262	32.7466	22.3587	0.347192	0.447174	0.371244	1.13457
ACB	2014	16.2788	16.7385	0.982963	8.665	6.5	4.5	4.08455	5.98365	19.1399	3.0027	1.35725	2.17775	6.90235	5.42068	32.8218	21.3111	0.335389	0.426222	0.363428	1.22081
ACB	2015	22.9816	19.7698	0.969457	7.1175	6.5	4.5	0.631201	6.67929	159.804	5.08019	1.13841	1.30825	6.34753	6.64482	32.9366	5.41393	0.102416	0.108279	0.0725622	1.09135
ACB	2016	16.907	16.2931	1.00429	6.96	6.5	4.5	2.66825	6.21081	387.753	5.96294	1.09962	0.869361	6.01791	6.46346	33.085	8.86761	0.161625	0.177352	0.139706	1.23442
ACB	2017	16.474	14.612	2.05818	7.0675	6.25	4.25	3.52026	6.81225	225.868	5.42437	0.929226	0.700013	5.74539	5.2301	33.2623	26.0615	0.38539	0.521231	0.432495	1.87138
ACB	2018	15.9955	13.427	1.82198	7.37188	6.25	4.25	3.53963	7.07579	60.9221	4.12588	1.10363	0.726586	6.38195	9.04747	33.4281	26.1543	0.386276	0.523085	0.425742	2.22297
ACB	2019	16.7317	14.4663	1.58812	7.7075	6	4	2.79582	7.01743	16.7253	2.87499	0.943686	0.539393	7.23972	9.45177	33.5804	24.7568	0.372556	0.495136	0.410167	2.03115
STB	2007	33.6925	33.0157	1.4066	11.18	6.5	3.5	8.34445	7.1295	65.9833	4.20444	0.501928	0.230108	11.382	18.3807	31.7988	52.8227	0.498406	0.943545	0.653939	2.63324
STB	2008	27.6905	23.3598	1.12705	15.7836	11	10	23.1154	5.66177	49.3994	3.91998	0.719109	0.595298	11.3366	27.3236	31.857	53.2727	0.497858	0.934545	0.668025	1.73005
STB	2009	40.9311	34.0908	1.60941	10.069	8	5	6.71698	5.3979	30.6181	3.45373	0.864135	0.643693	10.3605	25.2725	32.2756	43.7777	0.492257	0.875555	0.606428	2.36242
STB	2010	29.3147	29.3536	1.03523	13.1352	9	7	9.20747	6.42324	27.3943	3.34619	0.994854	0.538911	9.6432	24.5298	32.6574	23.0509	0.354749	0.461018	0.329287	1.88879
STB	2011	26.4545	27.6103	0.674208	16.9538	15	13	18.6777	6.2403	65.939	4.20378	1.00937	0.575155	10.2828	16.4748	32.5831	13.5096	0.23369	0.270191	0.226	2.23769
STB	2012	34.501	22.044	1.22822	13.4717	10	7	9.0947	5.24737	54.7423	4.02074	1.50167	2.04815	9.00531	11.3512	32.6557	5.19706	0.0985394	0.103941	0.0864824	1.77435
STB	2013	21.8974	25.1942	1.07782	10.3742	7	5	6.59267	5.42188	30.1454	3.43867	1.22241	1.4561	10.5738	7.75057	32.7148	12.8119	0.223409	0.256238	0.222273	2.10394
STB	2014	16.2788	16.7385	0.982963	8.665	6.5	4.5	4.08455	5.98365	25.0789	3.26113	1.06934	1.18932	9.51683	6.32258	32.877	20.4234	0.325045	0.408469	0.350631	1.99622
STB	2015	22.9816	19.7698	0.969457	7.1175	6.5	4.5	0.631201	6.67929	21.4719	3.11226	1.21387	1.85524	7.56097	5.57869	33.3079	21.8445	0.341454	0.436891	0.365125	1.23336
STB	2016	16.907	16.2931	1.00429	6.96	6.5	4.5	2.66825	6.21081	12.9207	2.63337	1.22277	6.91208	6.68385	5.18017	33.4362	38.4303	0.473228	0.768606	0.557142	0.256559
STB	2017	16.474	14.612	2.05818	7.0675	6.25	4.25	3.52026	6.81225	11.4303	2.52014	1.23298	4.6669	6.30618	4.38133	33.5404	38.949	0.475575	0.77898	0.532495	0.626483
STB	2018	15.9955	13.427	1.82198	7.37188	6.25	4.25	3.53963	7.07579	33.5732	3.54308	1.37269	2.11487	6.06648	5.03382	33.6375	34.625	0.452722	0.6925	0.512251	0.945498
STB	2019	16.7317	14.4663	1.58812	7.7075	6	4	2.79582	7.01743	30.2081	3.44068	1.34144	1.93674	5.89567	7.29661	33.7482	37.2704	0.467591	0.745408	0.543374	1.18383
TCB	2007	33.6925	33.0157	1.4066	11.18	6.5	3.5	8.34445	7.1295	22.0397	3.13722	1.23005	1.38	9.0369	28.0674	31.3084	23.9089	0.363851	0.478178	0.394562	1.99944
TCB	2008	27.6905	23.3598	1.12705	15.7836	11	10	23.1154	5.66177	35.8612	3.60716	1.23005	2.52975	9.51862	33.0118	31.7102	43.8909	0.492536	0.877819	0.598407	3.76921
TCB	2009	40.9311	34.0908	1.60941	10.069	8	5	6.71698	5.3979	26.4686	3.31304	1.2173	2.48975	7.91068	33.0433	32.1591	36.199	0.461907	0.723981	0.545453	2.95349
TCB	2010	29.3147	29.3536	1.03523	13.1352	9	7	9.20747	6.42324	20.4943	3.06779	1.15439	2.28815	6.24731	35.8626	32.6436	32.521	0.438897	0.65042	0.488543	2.08347
TCB	2011	26.4545	27.6103	0.674208	16.9538	15	13	18.6777	6.2403	26.903	3.32873	1.40116	2.82682	6.93051	29.2312	32.8269	20.4708	0.325605	0.409416	0.316904	2.52753
TCB	2012	34.501	22.044	1.22822	13.4717	10	7	9.0947	5.24737	32.2347	3.50359	1.64827	2.69621	7.38582	17.3761	32.8236	11.2092	0.199055	0.224184	0.195893	1.37125
TCB	2013	21.8974	25.1942	1.07782	10.3742	7	5	6.59267	5.42188	13.4534	2.67093	1.688	3.65172	8.76045	10.6855	32.6993	23.2332	0.356708	0.464664	0.385177	1.44255
TCB	2014	16.2788	16.7385	0.982963	8.665	6.5	4.5	4.08455	5.98365	11.9245	2.55913	1.19513	2.38313	8.51955	7.66345	32.8009	16.2125	0.271681	0.324251	0.275974	2.10247
TCB	2015	22.9816	19.7698	0.969457	7.1175	6.5	4.5	0.631201	6.67929	83.171	4.43285	1.04051	1.66135	8.57193	6.72919	32.8885	22.7983	0.352014	0.455966	0.375518	2.95067
TCB	2016	16.907	16.2931	1.00429	6.96	6.5	4.5	2.66825	6.21081	50.5936	3.9434	1.0486	1.57507	8.32181	6.18173	33.0922	31.6855	0.432916	0.63371	0.496711	3.25358
TCB	2017	16.474	14.612	2.05818	7.0675	6.25	4.25	3.52026	6.81225	32.9459	3.52477	1.17165	1.60643	9.99685	8.48831	33.2272	45.359	0.495692	0.907181	0.626059	4.32292
TCB	2018	15.9955	13.427	1.82198	7.37188	6.25	4.25	3.53963	7.07579	23.1263	3.1833	1.49126	1.75282	16.1322	11.6301	33.4024	37.9287	0.470857	0.758574	0.561218	3.89648
TCB	2019	16.7317	14.4663	1.58812	7.7075	6	4	2.79582	7.01743	27.2482	3.34103	1.26374	1.33356	16.1774	12.1473	33.5809	32.3251	0.43752	0.646502	0.504682	3.585
SHB	2007	33.6925	33.0157	1.4066	11.18	6.5	3.5	8.34445	7.1295			0.199183	0.503098	17.6141	45.6002	30.1461	65.8982	0.449449	0.682036	0.528516	1.52621
SHB	2008	27.6905	23.3598	1.12705	15.7836	11	10	23.1154	5.66177			0.408479	1.88645	15.7611	22.4567	30.297	66.3449	0.446569	0.673103	0.494365	1.9974
SHB	2009	40.9311	34.0908	1.60941	10.069	8	5	6.71698	5.3979	24.1038	3.22302	0.990619	2.79214	8.79911	26.9995	30.9441	25.1806	0.376799	0.503612	0.422821	1.89252
SHB	2010	29.3147	29.3536	1.03523	13.1352	9	7	9.20747	6.42324	55.5027	4.03429	1.11815	1.39866	8.1971	24.1876	31.5635	18.1672	0.297335	0.363345	0.321061	1.5805
SHB	2011	26.4545	27.6103	0.674208	16.9538	15	13	18.6777	6.2403	48.0931	3.89372	1.21723	2.23378	8.2137	27.1949	31.8936	14.8452	0.252828	0.296903	0.26306	1.55304
SHB	2012	34.501	22.044	1.22822	13.4717	10	7	9.0947	5.24737	100.852	4.62352	2.19606	7.81652	8.15944	21.0347	32.3892	36.1947	0.461883	0.723894	0.530134	1.08159
SHB	2013	21.8974	25.1942	1.07782	10.3742	7	5	6.59267	5.42188	30.6906	3.45602	1.55225	5.66252	7.21213	14.0286	32.5982	11.1476	0.198098	0.222952	0.205377	0.353117
SHB	2014	16.2788	16.7385	0.982963	8.665	6.5	4.5	4.08455	5.98365	15.5558	2.80674	1.00604	2.02475	6.20164	16.9456	32.7611	16.313	0.273037	0.32626	0.286199	0.966057
SHB	2015	22.9816	19.7698	0.969457	7.1175	6.5	4.5	0.631201	6.67929	11.0329	2.48765	1.0815	1.72162	5.49953	15.7379	32.9526	6.13705	0.115208	0.122741	0.115877	0.908228
SHB	2016	16.907	16.2931	1.00429	6.96	6.5	4.5	2.66825	6.21081	57.3659	4.06673	1.10693	1.87465	5.49592	11.3149	33.1148	15.9212	0.267727	0.318423	0.283048	1.02111
SHB	2017	16.474	14.612	2.05818	7.0675	6.25	4.25	3.52026	6.81225	116.556	4.76691	1.43679	2.33178	5.13661	11.5551	33.287	25.6581	0.381495	0.513162	0.395801	1.24306
SHB	2018	15.9955	13.427	1.82198	7.37188	6.25	4.25	3.53963	7.07579	62.4397	4.15009	1.38359	2.39589	5.05219	10.9856	33.4095	17.5894	0.289911	0.351789	0.307468	1.08853
SHB	2019	16.7317	14.4663	1.58812	7.7075	6	4	2.79582	7.01743	66.347	4.20986	1.18059	1.90667	5.067	12.4667	33.5316	16.6002	0.27689	0.332004	0.295585	1.48864
EIB	2007	33.6925	33.0157	1.4066	11.18	6.5	3.5	8.34445	7.1295			0.39855	0.875025	18.6736	22.0177	31.1488	32.6552	0.439831	0.653103	0.515615	1.96667
EIB	2008	27.6905	23.3598	1.12705	15.7836	11	10	23.1154	5.66177	40.3015	3.7209	1.77227	4.71229	26.6211	36.034	31.5074	30.2495	0.421984	0.60499	0.389592	2.6724
EIB	2009	40.9311	34.0908	1.60941	10.069	8	5	6.71698	5.3979	441.723	6.09294	0.986844	1.83419	20.4028	24.0365	31.8123	23.3407	0.357856	0.466813	0.397861	2.55108
EIB	2010	29.3147	29.3536	1.03523	13.1352	9	7	9.20747	6.42324	63.6852	4.16953	1.00744	1.42036	10.3048	30.5701	32.5071	21.4378	0.33684	0.428756	0.358055	2.01569
EIB	2011	26.4545	27.6103	0.674208	16.9538	15	13	18.6777	6.2403	58.6263	4.0881	0.828803	1.6112	8.88096	40.3071	32.8436	14.9666	0.254532	0.299331	0.263114	2.35727
EIB	2012	34.501	22.044	1.22822	13.4717	10	7	9.0947	5.24737	57.9039	4.07591	0.809288	1.3182	9.29277	30.4552	32.7677	9.01761	0.164089	0.180352	0.156981	1.81616
EIB	2013	21.8974	25.1942	1.07782	10.3742	7	5	6.59267	5.42188	44.3623	3.81468	0.852936	1.98215	8.64385	20.0519	32.7659	15.7753	0.265734	0.315506	0.270343	0.664253
EIB	2014	16.2788	16.7385	0.982963	8.665	6.5	4.5	4.08455	5.98365	12.9673	2.63672	1.17354	2.46065	8.19239	23.7887	32.7071	12.3882	0.217071	0.247765	0.224628	0.736159
EIB	2015	22.9816	19.7698	0.969457	7.1175	6.5	4.5	0.631201	6.67929	18.8873	2.99008	1.02632	1.85875	10.5284	10.0844	32.4581	10.5721	0.189088	0.211442	0.193548	1.19729
EIB	2016	16.907	16.2931	1.00429	6.96	6.5	4.5	2.66825	6.21081	60.0342	4.11143	1.22741	2.94638	10.4412	10.9332	32.4893	17.4792	0.288479	0.349583	0.307366	1.14882
EIB	2017	16.474	14.612	2.05818	7.0675	6.25	4.25	3.52026	6.81225	89.3041	4.50318	1.04223	2.26839	9.54089	13.9286	32.6374	30.3118	0.422475	0.606237	0.483256	1.086
EIB	2018	15.9955	13.427	1.82198	7.37188	6.25	4.25	3.53963	7.07579	38.9959	3.68878	1.02974	1.84637	9.74997	18.027	32.6592	27.9605	0.402852	0.55921	0.442627	1.01582
EIB	2019	16.7317	14.4663	1.58812	7.7075	6	4	2.79582	7.01743	63.1685	4.16151	0.947264	1.70692	9.40042	20.4285	32.7522	28.2176	0.405105	0.564352	0.464067	1.06575
SCB	2008	27.6905	23.3598	1.12705	15.7836	11	10	23.1154	5.66177			0.762699	0.574592	7.27838	13.9147	31.2842	17.067	0.283083	0.34134	0.293475	1.97077
SCB	2009	40.9311	34.0908	1.60941	10.069	8	5	6.71698	5.3979			1.09029	1.28038	8.41183	10.8407	31.6291	21.9224	0.34233	0.438448	0.370271	1.12178
SCB	2010	29.3147	29.3536	1.03523	13.1352	9	7	9.20747	6.42324	26.0428	3.29742	2.31663	7.81652	7.8272	14.2898	31.7284	69.6061	0.42312	0.607879	0.429206	1.54271
SCB	2011	26.4545	27.6103	0.674208	16.9538	15	13	18.6777	6.2403	20.5939	3.07241	2.49915		7.82693	6.60909	32.6065	9.63397	0.174117	0.192679	0.149412	0.848469
SCB	2012	34.501	22.044	1.22822	13.4717	10	7	9.0947	5.24737	73.5967	4.3121	1.12226	7.22964	7.6204	5.41606	32.6363	3.4707	0.0670048	0.069414		0.641693
SCB	2013	21.8974	25.1942	1.07782	10.3742	7	5	6.59267	5.42188	32.9856	3.52594	0.734923	1.6319	7.24376	6.78537	32.8296	22.4177	0.347844	0.448355	0.366054	0.413227
SCB	2014	16.2788	16.7385	0.982963	8.665	6.5	4.5	4.08455	5.98365	28.1673	3.37305	0.543393	0.494756	5.44347	7.08613	33.1209	35.0242	0.455145	0.700485	0.516541	0.596502
SCB	2015	22.9816	19.7698	0.969457	7.1175	6.5	4.5	0.631201	6.67929	502.652	6.22189	0.723607	0.33983	4.96033	7.52253	33.3725	9.96068	0.179371	0.199214	0.183931	0.767154
SCB	2016	16.907	16.2931	1.00429	6.96	6.5	4.5	2.66825	6.21081	581.144	6.36672	0.950354	0.675901	4.27486	5.08985	33.5218	27.3684	0.397562	0.547367	0.445094	0.442599
SCB	2017	16.474	14.612	2.05818	7.0675	6.25	4.25	3.52026	6.81225	438.247	6.08506	0.881898	0.446939	4.06177	8.08235	33.7269	56.9844	0.490244	0.860313	0.668025	0.237341
SCB	2018	15.9955	13.427	1.82198	7.37188	6.25	4.25	3.53963	7.07579	951.728	6.85933	0.90033	0.4195	4.06177	7.01664	33.8634	55.4984	0.493954	0.890033	0.668025	0.469737
SCB	2019	16.7317	14.4663	1.58812	7.7075	6	4	2.79582	7.01743	462.326	6.13843	0.87999	0.492427	4.06177	7.85582	33.973	43.4982	0.491545	0.869963	0.610205	0.456645
NCB	2007	33.6925	33.0157	1.4066	11.18	6.5	3.5	8.34445	7.1295			0.199183	0.230108	5.84696	50.1778	29.9239	64.6463	0.457097	0.707074	0.616194	1.09829
NCB	2008	27.6905	23.3598	1.12705	15.7836	11	10	23.1154	5.66177	14.2646	2.72553	0.4008	2.90568	9.86823	42.4748	30.0203	21.5587	0.338218	0.431173	0.331745	0.830397
NCB	2009	40.9311	34.0908	1.60941	10.069	8	5	6.71698	5.3979	9.89355	2.38817	0.957911	2.45226	6.23885	31.0358	30.559	39.2645	0.47695	0.785291	0.557699	1.45197
NCB	2010	29.3147	29.3536	1.03523	13.1352	9	7	9.20747	6.42324	80.451	4.4	1.18532	2.23936	10.1034	27.4166	30.6276	6.87128	0.127983	0.137426	0.129685	1.2553
NCB	2011	26.4545	27.6103	0.674208	16.9538	15	13	18.6777	6.2403	104.3	4.65681	1.23224	2.91633	14.2958	19.4866	30.7444					1.29576
NCB	2012	34.501	22.044	1.22822	13.4717	10	7	9.0947	5.24737	654.314	6.48511	1.69595	5.63966	14.755	7.11873	30.703	1.32285	0.026107	0.0264569	0.0245436	0.424992
NCB	2013	21.8974	25.1942	1.07782	10.3742	7	5	6.59267	5.42188	25.5142	3.27768	1.55187	6.06729	11.0184	19.2413	31.0009	10.5776	0.189175	0.211552	0.191801	0.166556
NCB	2014	16.2788	16.7385	0.982963	8.665	6.5	4.5	4.08455	5.98365	21.5193	3.11437	1.17414	2.52463	8.71859	14.176	31.2375	9.50853	0.172088	0.190171	0.168989	0.160566
NCB	2015	22.9816	19.7698	0.969457	7.1175	6.5	4.5	0.631201	6.67929	238.271	5.4776	1.02494	2.14971	6.6708	16.8672	31.507	0.492884	0.0098091	0.00985768	0.0245436	0.23096
NCB	2016	16.907	16.2931	1.00429	6.96	6.5	4.5	2.66825	6.21081	175.287	5.17211	1.14511	1.48458	4.67775	16.0509	31.8653	11.3027	0.200504	0.226055	0.189884	0.305973
NCB	2017	16.474	14.612	2.05818	7.0675	6.25	4.25	3.52026	6.81225	951.728	6.85933	1.11878	1.53317	4.4795	15.7905	31.9055	10.2458	0.183921	0.204916	0.185488	0.36978
NCB	2018	15.9955	13.427	1.82198	7.37188	6.25	4.25	3.53963	7.07579	485.668	6.18758	1.10047	1.67	4.46378	11.7797	31.9135	19.8399	0.318074	0.396798	0.310811	0.309539
NCB	2019	16.7317	14.4663	1.58812	7.7075	6	4	2.79582	7.01743	314.216	5.75326	1.1268	1.92582	5.35696	18.803	32.018	6.71459	0.125275	0.134292	0.127438	0.47164
KLB	2007	33.6925	33.0157	1.4066	11.18	6.5	3.5	8.34445	7.1295	103.855	4.65258	0.542762	1.27	29.0079	30.0613	28.7091	0.950732	0.0188339	0.0190146	0.0245436	3.47775
KLB	2008	27.6905	23.3598	1.12705	15.7836	11	10	23.1154	5.66177	144.653	4.98123	0.52841	1.65703	33.2392	17.1746	28.7091	7.6333	0.141013	0.152666	0.14387	1.8695
KLB	2009	40.9311	34.0908	1.60941	10.069	8	5	6.71698	5.3979	26.0011	3.29588	0.594971	1.16564	14.9319	22.2561	29.643	4.50436	0.0860293	0.0900872	0.0868431	1.84187
KLB	2010	29.3147	29.3536	1.03523	13.1352	9	7	9.20747	6.42324	39.2076	3.69405	0.880787	1.10891	25.6425	17.6241	30.163					2.3252
KLB	2011	26.4545	27.6103	0.674208	16.9538	15	13	18.6777	6.2403	120.096	4.79658	1.12799	2.77327	19.363	28.8678	30.513	4.13988	0.0793699	0.0827977	0.0771759	3.14189
KLB	2012	34.501	22.044	1.22822	13.4717	10	7	9.0947	5.24737	40.7089	3.73071	1.46512	2.92581	18.5397	17.1798	30.5532	2.73391	0.0531833	0.0546782	0.050204	2.91001
KLB	2013	21.8974	25.1942	1.07782	10.3742	7	5	6.59267	5.42188	54.0784	4.00876	1.03149	2.47118	16.2631	9.66133	30.6931	2.73318	0.0531696	0.0546636	0.0443615	2.22647
KLB	2014	16.2788	16.7385	0.982963	8.665	6.5	4.5	4.08455	5.98365	41.0469	3.73879	1.00913	1.9534	14.5608	14.909	30.771	5.2285	0.0991026	0.10457	0.0997853	1.35124
KLB	2015	22.9816	19.7698	0.969457	7.1175	6.5	4.5	0.631201	6.67929	24.5269	3.23973	0.849662	1.12568	13.3217	10.2723	30.8627	3.14186	0.060863	0.0628372	0.0609056	1.09516
KLB	2016	16.907	16.2931	1.00429	6.96	6.5	4.5	2.66825	6.21081	25.8972	3.29202	0.858981	1.06064	11.0469	14.0917	31.0471	15.0655	0.255916	0.30131	0.270687	0.800187
KLB	2017	16.474	14.612	2.05818	7.0675	6.25	4.25	3.52026	6.81225	53.8077	4.00383	0.89075	0.838994	9.51487	18.3478	31.2507	7.58743	0.140235	0.151749	0.143015	0.859841
KLB	2018	15.9955	13.427	1.82198	7.37188	6.25	4.25	3.53963	7.07579	73.5793	4.31186	0.865981	0.857244	8.86354	18.3692	31.376	22.3929	0.34757	0.447858	0.381047	0.774586
KLB	2019	16.7317	14.4663	1.58812	7.7075	6	4	2.79582	7.01743	88.9686	4.49946	0.884083	1.02138	7.42015	26.5557	31.5648	16.207	0.271606	0.32414	0.290076	0.315462
VPB	2007	33.6925	33.0157	1.4066	11.18	6.5	3.5	8.34445	7.1295			0.82494		12.0239	12.0732	30.529	29.1308	0.412895	0.582616	0.467673	1.85944
VPB	2008	27.6905	23.3598	1.12705	15.7836	11	10	23.1154	5.66177	80.3495	4.39875	0.82494		12.6161	14.9323	30.5567	6.17102	0.115804	0.12342	0.115868	1.30899
VPB	2009	40.9311	34.0908	1.60941	10.069	8	5	6.71698	5.3979	109.171	4.70203	0.82494		9.25093	30.85	30.9468	16.0225	0.269106	0.32045	0.269758	1.60795
VPB	2010	29.3147	29.3536	1.03523	13.1352	9	7	9.20747	6.42324	89.7157	4.50773	0.905084		8.70254	20.9269	31.7221	17.6984	0.291321	0.353967	0.290684	1.27802
VPB	2011	26.4545	27.6103	0.674208	16.9538	15	13	18.6777	6.2403	63.4008	4.16513	1.07654	1.82421	7.24027	29.1046	32.0477	18.694	0.303987	0.37388	0.312483	1.46464
VPB	2012	34.501	22.044	1.22822	13.4717	10	7	9.0947	5.24737	64.3696	4.18006	1.03021	2.71869	6.53443	18.982	32.2626	5.3762	0.101743	0.107524	0.0938937	1.32661
VPB	2013	21.8974	25.1942	1.07782	10.3742	7	5	6.59267	5.42188	53.6111	4.00024	1.15239	2.80957	6.37178	5.27124	32.429	19.7711	0.317242	0.395421	0.33812	1.85612
VPB	2014	16.2788	16.7385	0.982963	8.665	6.5	4.5	4.08455	5.98365	46.6282	3.86342	1.43296	2.5376	5.50124	4.50883	32.7263	15.6269	0.263698	0.312539	0.273136	1.58543
VPB	2015	22.9816	19.7698	0.969457	7.1175	6.5	4.5	0.631201	6.67929	114.413	4.74851	1.49119	2.69258	6.90591	6.51119	32.8982	14.1955	0.243608	0.28391	0.250251	3.28758
VPB	2016	16.907	16.2931	1.00429	6.96	6.5	4.5	2.66825	6.21081	36.6119	3.62732	1.44461	2.90797	7.50862	3.84626	33.0637	10.0565	0.180903	0.201129	0.18286	4.47714
VPB	2017	16.474	14.612	2.05818	7.0675	6.25	4.25	3.52026	6.81225	27.3272	3.34382	1.72304	3.39418	10.6914	8.73217	33.2578	17.6283	0.290414	0.352565	0.306899	5.80774
VPB	2018	15.9955	13.427	1.82198	7.37188	6.25	4.25	3.53963	7.07579	24.0045	3.21906	1.60693	3.49892	10.7488	8.66763	33.4096	20.5371	0.326387	0.410742	0.343138	6.32611
VPB	2019	16.7317	14.4663	1.58812	7.7075	6	4	2.79582	7.01743	40.0804	3.71553	1.588	3.42072	11.1902	5.67238	33.5638	15.6374	0.263842	0.312747	0.278373	6.36573
VIB	2007	33.6925	33.0157	1.4066	11.18	6.5	3.5	8.34445	7.1295			0.791143	1.24459	5.55281	35.4715	31.3024	19.7965	0.317549	0.39593	0.342037	1.26261
VIB	2008	27.6905	23.3598	1.12705	15.7836	11	10	23.1154	5.66177	116.447	4.76599	0.943907	1.84357	6.60311	26.0556	31.1783	10.0247	0.180396	0.200495	0.162736	0.875372
VIB	2009	40.9311	34.0908	1.60941	10.069	8	5	6.71698	5.3979	29.0521	3.40293	0.912316	1.27589	5.20648	30.6079	31.6677	28.4646	0.407245	0.569291	0.466539	1.27622
VIB	2010	29.3147	29.3536	1.03523	13.1352	9	7	9.20747	6.42324	43.5699	3.79706	1.13418		7.02694	29.2859	32.1725	17.3462	0.286746	0.346924	0.305502	1.43193
VIB	2011	26.4545	27.6103	0.674208	16.9538	15	13	18.6777	6.2403	45.9878	3.84989	1.58071	2.47505	8.41682	30.2717	32.2052					1.88009
VIB	2012	34.501	22.044	1.22822	13.4717	10	7	9.0947	5.24737	140.184	4.95007	1.69435	2.49507	12.9733	13.9556	31.8058	8.34981	0.153052	0.166996	0.156483	2.22186
VIB	2013	21.8974	25.1942	1.07782	10.3742	7	5	6.59267	5.42188	108.582	4.69667	2.62608	2.82055	10.3839	10.4871	31.9732	22.994	0.354135	0.45988	0.390114	1.23857
VIB	2014	16.2788	16.7385	0.982963	8.665	6.5	4.5	4.08455	5.98365	28.6825	3.39056	2.32908	2.51419	10.5383	6.5556	32.0213	33.9241	0.448313	0.678481	0.486385	2.27664
VIB	2015	22.9816	19.7698	0.969457	7.1175	6.5	4.5	0.631201	6.67929	27.9234	3.36465	1.57497	2.0704	10.2134	9.87756	32.0655	19.9812	0.319775	0.399625	0.342019	1.38089
VIB	2016	16.907	16.2931	1.00429	6.96	6.5	4.5	2.66825	6.21081	27.1352	3.33702	1.68702	2.57516	8.36493	12.7783	32.2804	22.7798	0.351812	0.455595	0.385789	1.2518
VIB	2017	16.474	14.612	2.05818	7.0675	6.25	4.25	3.52026	6.81225	140.783	4.9543	1.18308	2.48758	7.1351	11.3623	32.4445	15.4907	0.261822	0.309814	0.273143	1.42499
VIB	2018	15.9955	13.427	1.82198	7.37188	6.25	4.25	3.53963	7.07579	46.7632	3.86626	0.913019	2.51891	7.6654	8.11669	32.5667	20.7086	0.328403	0.414173	0.34948	2.44029
VIB	2019	16.7317	14.4663	1.58812	7.7075	6	4	2.79582	7.01743	17.1969	2.90125	0.995142		7.2777	12.5035	32.8488	23.7837	0.362541	0.475674	0.369487	2.55511
HDBANK	2007	33.6925	33.0157	1.4066	11.18	6.5	3.5	8.34445	7.1295			0.396449	0.313127	5.35888	17.489	30.2573	21.8593	0.34162	0.437185	0.349926	1.34876
HDBANK	2008	27.6905	23.3598	1.12705	15.7836	11	10	23.1154	5.66177	42.173	3.76521	0.648735	1.92588	17.4995	25.7084	29.8884	46.7382	0.497872	0.934763	0.593288	0.862196
HDBANK	2009	40.9311	34.0908	1.60941	10.069	8	5	6.71698	5.3979	18.6971	2.98047	0.773501	1.10174	9.39052	34.1799	30.5821	52.3562	0.49889	0.952876	0.668025	1.52757
HDBANK	2010	29.3147	29.3536	1.03523	13.1352	9	7	9.20747	6.42324	38.8646	3.68549	0.723358	0.831888	6.85574	29.3273	31.1688	26.4835	0.389394	0.529669	0.404574	1.08375
HDBANK	2011	26.4545	27.6103	0.674208	16.9538	15	13	18.6777	6.2403	45.1934	3.83284	1.01594	2.10789	7.87917	26.2438	31.4382					1.44826
HDBANK	2012	34.501	22.044	1.22822	13.4717	10	7	9.0947	5.24737	90.913	4.52084	0.924273	2.35277	10.2188	11.1498	31.5972	44.1626	0.493185	0.883252	0.581618	1.37523
HDBANK	2013	21.8974	25.1942	1.07782	10.3742	7	5	6.59267	5.42188	62.1133	4.14493	1.58416	3.67184	9.9589	9.52792	32.088	74.1663	0.336907	0.428872	0.614299	0.501347
HDBANK	2014	16.2788	16.7385	0.982963	8.665	6.5	4.5	4.08455	5.98365	27.9682	3.3662	1.15164	2.27106	9.24278	13.2131	32.2314	43.7998	0.492312	0.875997	0.609884	1.08384
HDBANK	2015	22.9816	19.7698	0.969457	7.1175	6.5	4.5	0.631201	6.67929	53.2202	3.99305	1.24754	1.58612	9.24223	10.3249	32.299	21.4857	0.337387	0.429714	0.358121	1.6181
HDBANK	2016	16.907	16.2931	1.00429	6.96	6.5	4.5	2.66825	6.21081	41.7899	3.7563	1.11937	1.45794	6.61545	13.305	32.6436	13.6603	0.235885	0.273206	0.249627	1.4247
HDBANK	2017	16.474	14.612	2.05818	7.0675	6.25	4.25	3.52026	6.81225	125.518	4.84038	1.11075	1.51511	7.79526	12.1925	32.8745	15.4349	0.261051	0.308699	0.277727	1.81348
HDBANK	2018	15.9955	13.427	1.82198	7.37188	6.25	4.25	3.53963	7.07579	37.1352	3.64114	1.08821	1.53084	7.78874	17.6699	33.0066	19.0105	0.307931	0.380211	0.334546	2.31369
HDBANK	2019	16.7317	14.4663	1.58812	7.7075	6	4	2.79582	7.01743	24.3485	3.23272	1.11037	1.36455	8.88154	13.2314	33.0668	14.4137	0.246723	0.288275	0.26161	2.74864
SGB	2007	33.6925	33.0157	1.4066	11.18	6.5	3.5	8.34445	7.1295			0.854815	0.422194	14.0565	18.3153	29.9519	11.5541	0.204383	0.231082	0.211726	2.8189
SGB	2008	27.6905	23.3598	1.12705	15.7836	11	10	23.1154	5.66177	133.747	4.9034	0.908569	0.691127	13.1166	18.3099	30.0474	27.0355	0.394526	0.54071	0.438546	2.25679
SGB	2009	40.9311	34.0908	1.60941	10.069	8	5	6.71698	5.3979	83.4444	4.43609	1.25356	1.78141	16.2914	6.16908	30.1055	12.3354	0.216276	0.246708	0.224617	3.05095
SGB	2010	29.3147	29.3536	1.03523	13.1352	9	7	9.20747	6.42324	151.198	5.02518	1.39597	1.91253	20.9723	14.2777	30.4531	52.7217	0.498518	0.945566	0.529004	5.56541
SGB	2011	26.4545	27.6103	0.674208	16.9538	15	13	18.6777	6.2403	12.9647	2.63653	2.12168	2.35296	21.5093	10.4147	30.3631	8.82326	0.160895	0.176465	0.165696	3.929
SGB	2012	34.501	22.044	1.22822	13.4717	10	7	9.0947	5.24737	15.6389	2.81175	1.00779	2.93003	23.8307	9.38518	30.3292	8.09342	0.148768	0.161868	0.152364	4.50166
SGB	2013	21.8974	25.1942	1.07782	10.3742	7	5	6.59267	5.42188	15.8171	2.8224	0.951321	2.24167	23.8381	7.38424	30.3178	10.3394	0.185408	0.206788	0.191654	2.61724
SGB	2014	16.2788	16.7385	0.982963	8.665	6.5	4.5	4.08455	5.98365	49.3412	3.91882	0.827098	2.08026	22.0297	5.58256	30.3925	14.8756	0.253255	0.297511	0.266745	2.99976
SGB	2015	22.9816	19.7698	0.969457	7.1175	6.5	4.5	0.631201	6.67929	39.8021	3.70873	0.790879	1.88152	19.1053	11.4877	30.5073	11.0837	0.197105	0.221675	0.205443	1.81995
SGB	2016	16.907	16.2931	1.00429	6.96	6.5	4.5	2.66825	6.21081	36.2208	3.61687	0.820041	2.63133	18.4527	13.4252	30.578	13.9456	0.240016	0.278912	0.25206	1.62822
SGB	2017	16.474	14.612	2.05818	7.0675	6.25	4.25	3.52026	6.81225	36.1343	3.61454	0.828815	2.97988	16.0288	19.1212	30.6906	13.0253	0.226574	0.260505	0.237319	1.65433
SGB	2018	15.9955	13.427	1.82198	7.37188	6.25	4.25	3.53963	7.07579	61.2576	4.13128	0.815911	2.20137	16.8595	16.0838	30.6453	21.8475	0.341487	0.43695	0.366659	1.94424
SGB	2019	16.7317	14.4663	1.58812	7.7075	6	4	2.79582	7.01743	55.8673	4.04072	0.787624	1.93931	15.6105	23.7988	30.7583	15.3169	0.259417	0.306339	0.272211	1.65883
SEABANK	2007	33.6925	33.0157	1.4066	11.18	6.5	3.5	8.34445	7.1295	45.3558	3.83635	0.419107		12.8215	35.1236	30.8983	15.0846	0.256183	0.301692	0.268848	1.70896
SEABANK	2008	27.6905	23.3598	1.12705	15.7836	11	10	23.1154	5.66177	76.8332	4.35457	1.04032		18.0929	42.2891	30.7342					1.2191
SEABANK	2009	40.9311	34.0908	1.60941	10.069	8	5	6.71698	5.3979	107.043	4.68253	1.673		17.915	50.1778	31.0519	23.9762	0.364553	0.479525	0.400923	2.2304
SEABANK	2010	29.3147	29.3536	1.03523	13.1352	9	7	9.20747	6.42324	31.7768	3.48972	1.57576		10.3968	26.9636	31.6427	21.8948	0.342019	0.437896	0.366205	1.79666
SEABANK	2011	26.4545	27.6103	0.674208	16.9538	15	13	18.6777	6.2403	15.4304	2.79913	1.67027	3.11107	5.47689	50.1778	32.2471					0.222382
SEABANK	2012	34.501	22.044	1.22822	13.4717	10	7	9.0947	5.24737	10.5111	2.44331	2.78164	2.9691	7.4362	47.3112	31.9494	0.872653	0.0173007	0.0174531	0.0245436	0.291911
SEABANK	2013	21.8974	25.1942	1.07782	10.3742	7	5	6.59267	5.42188	12.2281	2.58234	2.41676	6.29648	7.17012	18.1556	32.0114	19.7876	0.317442	0.395752	0.331213	0.342632
SEABANK	2014	16.2788	16.7385	0.982963	8.665	6.5	4.5	4.08455	5.98365	120.068	4.79636	1.55236	3.11107	7.08626	23.0642	32.0153	33.6504	0.446538	0.673007	0.4787	0.388368
SEABANK	2015	22.9816	19.7698	0.969457	7.1175	6.5	4.5	0.631201	6.67929	113.09	4.73699	0.855607	3.16926	6.80637	18.7312	32.0708	2.66042	0.0517928	0.0532083	0.0508666	0.247738
SEABANK	2016	16.907	16.2931	1.00429	6.96	6.5	4.5	2.66825	6.21081	123.196	4.82186	0.921526	2.96646	5.68842	13.3787	32.2693	3.68232	0.0709346	0.0736465	0.071318	0.768322
SEABANK	2017	16.474	14.612	2.05818	7.0675	6.25	4.25	3.52026	6.81225	951.728	6.85933	0.857077	1.86163	4.93933	15.4493	32.4594	10.1721	0.182747	0.203442	0.18769	0.741724
SEABANK	2018	15.9955	13.427	1.82198	7.37188	6.25	4.25	3.53963	7.07579	81.3865	4.41142	1.07474	2.3441	5.90908	13.5967	32.5761	16.8784	0.280593	0.337569	0.29757	0.839095
SEABANK	2019	16.7317	14.4663	1.58812	7.7075	6	4	2.79582	7.01743	64.0434	4.17505	1.14535	2.31206	6.94153	18.2067	32.6898	44.4507	0.493841	0.889014	0.591079	2.04733
PGBANK	2008	27.6905	23.3598	1.12705	15.7836	11	10	23.1154	5.66177			0.749463	1.42164	16.5895	34.7654	29.453	33.9277	0.448336	0.678555	0.450275	1.74085
PGBANK	2009	40.9311	34.0908	1.60941	10.069	8	5	6.71698	5.3979			0.751171	1.22504	10.4956	24.3578	29.9746	31.8524	0.434133	0.637047	0.508768	2.63208
PGBANK	2010	29.3147	29.3536	1.03523	13.1352	9	7	9.20747	6.42324	34.6419	3.57352	0.966982	1.41802	13.2701	12.5011	30.427	22.2053	0.345491	0.444107	0.37664	2.33097
PGBANK	2011	26.4545	27.6103	0.674208	16.9538	15	13	18.6777	6.2403	55.6565	4.03701	1.51753	2.05569	14.7365	13.5404	30.4979	6.27846	0.117685	0.125569	0.115758	4.0747
PGBANK	2012	34.501	22.044	1.22822	13.4717	10	7	9.0947	5.24737	28.8076	3.39476	2.3086	7.81652	16.5916	7.20982	30.5886	15.3627	0.260051	0.307253	0.276936	3.12552
PGBANK	2013	21.8974	25.1942	1.07782	10.3742	7	5	6.59267	5.42188	18.1025	2.94982	1.34901	2.98038	12.9027	29.0001	30.8449	23.4657	0.359187	0.469315	0.400473	0.85595
PGBANK	2014	16.2788	16.7385	0.982963	8.665	6.5	4.5	4.08455	5.98365	11.2783	2.50784	1.19236	2.48455	12.954	26.1912	30.8806	12.5581	0.21962	0.251161	0.229432	1.05323
PGBANK	2015	22.9816	19.7698	0.969457	7.1175	6.5	4.5	0.631201	6.67929	24.8024	3.25047	1.1206	2.75387	13.665	14.6761	30.8371	12.3461	0.216437	0.246923	0.227002	1.06376
PGBANK	2016	16.907	16.2931	1.00429	6.96	6.5	4.5	2.66825	6.21081	72.3207	4.29484	1.00007	2.46842	14.0802	7.92183	30.8429	10.3884	0.186183	0.207767	0.193728	1.43696
PGBANK	2017	16.474	14.612	2.05818	7.0675	6.25	4.25	3.52026	6.81225	63.7592	4.17068	1.06525	3.22521	12.1505	8.96711	31.0085	23.0194	0.354409	0.460388	0.377218	1.84681
PGBANK	2018	15.9955	13.427	1.82198	7.37188	6.25	4.25	3.53963	7.07579	72.4475	4.29657	1.01979	3.06124	12.3305	8.11949	31.0289	29.1755	0.413268	0.58351	0.446306	2.26584
PGBANK	2019	16.7317	14.4663	1.58812	7.7075	6	4	2.79582	7.01743	85.3383	4.45827	1.07626	3.15924	11.9098	10.3766	31.0834	28.5568	0.408037	0.571135	0.442831	2.01331
TPBANK	2009	40.9311	34.0908	1.60941	10.069	8	5	6.71698	5.3979			0.659416		15.2685	12.7953	30.0039	30.002	0.420016	0.600039	0.389725	1.72822
TPBANK	2010	29.3147	29.3536	1.03523	13.1352	9	7	9.20747	6.42324			1.31719		15.3073	17.7817	30.6703	53.6616	0.497319	0.926769	0.558438	1.25614
TPBANK	2011	26.4545	27.6103	0.674208	16.9538	15	13	18.6777	6.2403	6.0482	1.95277	1.64938	0.673221	6.72147	33.5874	30.8453					-5.13589
TPBANK	2012	34.501	22.044	1.22822	13.4717	10	7	9.0947	5.24737	6.0482	1.95277	1.52346	3.6625	21.9506	15.3705	30.3471	46.6238	0.49772	0.932477	0.49503	1.24959
TPBANK	2013	21.8974	25.1942	1.07782	10.3742	7	5	6.59267	5.42188	6.0482	1.95277	0.98057	2.32523	11.5329	16.3004	31.0995	31.3423	0.430378	0.626845	0.470849	1.45279
TPBANK	2014	16.2788	16.7385	0.982963	8.665	6.5	4.5	4.08455	5.98365	6.0482	1.95277	1.00387	1.21688	8.22989	28.6395	31.5722	18.2526	0.298421	0.365052	0.320409	1.01082
TPBANK	2015	22.9816	19.7698	0.969457	7.1175	6.5	4.5	0.631201	6.67929	33.3396	3.5363	0.930081	0.806577	6.29574	25.791	31.9647	9.79307	0.17668	0.195861	0.178142	0.997667
TPBANK	2016	16.907	16.2931	1.00429	6.96	6.5	4.5	2.66825	6.21081	25.7685	3.28722	0.877626	0.750109	5.34421	20.1436	32.2974	8.14426	0.149619	0.162885	0.153828	0.920213
TPBANK	2017	16.474	14.612	2.05818	7.0675	6.25	4.25	3.52026	6.81225	25.024	3.25902	1.06373	1.08633	5.3793	20.7309	32.4523	12.1146	0.212939	0.242292	0.221594	1.34397
TPBANK	2018	15.9955	13.427	1.82198	7.37188	6.25	4.25	3.53963	7.07579	69.3877	4.25402	1.15296	1.11593	7.79977	15.9389	32.545	22.1978	0.345407	0.443955	0.375503	2.04151
TPBANK	2019	16.7317	14.4663	1.58812	7.7075	6	4	2.79582	7.01743	24.182	3.22613	1.26335	1.29129	7.9511	17.4392	32.7336	33.4867	0.445462	0.669733	0.519815	3.14168
MSB	2007	33.6925	33.0157	1.4066	11.18	6.5	3.5	8.34445	7.1295			0.528182	2.0838	10.7223	48.8946	30.4972	18.8361	0.305763	0.376722	0.32618	1.69571
MSB	2008	27.6905	23.3598	1.12705	15.7836	11	10	23.1154	5.66177	53.4603	3.99747	0.763781	1.49	5.74196	49.978	31.1161	9.5396	0.172591	0.190792	0.175572	1.56719
MSB	2009	40.9311	34.0908	1.60941	10.069	8	5	6.71698	5.3979	231.772	5.45006	0.725213	0.62	5.56252	35.0724	31.7881	23.6817	0.36147	0.473635	0.402311	1.82529
MSB	2010	29.3147	29.3536	1.03523	13.1352	9	7	9.20747	6.42324	48.2469	3.89685	0.967655	1.87	5.48622	27.5209	32.3789	25.587	0.380801	0.511739	0.41173	1.43568
MSB	2011	26.4545	27.6103	0.674208	16.9538	15	13	18.6777	6.2403	69.3804	4.25391	0.965501	3.87516	8.30591	26.8088	32.3705	35.4408	0.457606	0.708816	0.51296	1.01121
MSB	2012	34.501	22.044	1.22822	13.4717	10	7	9.0947	5.24737	32.8538	3.52205	2.59332	2.64529	8.26942	21.3262	32.3308	23.271	0.357112	0.465421	0.387181	0.695201
MSB	2013	21.8974	25.1942	1.07782	10.3742	7	5	6.59267	5.42188	22.6137	3.16183	2.6751	2.70761	8.78734	6.41848	32.3049	33.1916	0.443495	0.663831	0.490117	0.678744
MSB	2014	16.2788	16.7385	0.982963	8.665	6.5	4.5	4.08455	5.98365	35.445	3.59581	2.30936	5.15882	9.0503	7.38694	32.279	49.7865	0.49889	0.952876	0.631086	0.847496
MSB	2015	22.9816	19.7698	0.969457	7.1175	6.5	4.5	0.631201	6.67929	152.881	5.03618	2.13999	3.41071	13.0535	6.92322	32.2784	36.3637	0.46281	0.727273	0.522413	0.656561
MSB	2016	16.907	16.2931	1.00429	6.96	6.5	4.5	2.66825	6.21081	138.807	4.94026	1.28713	2.36445	14.6859	8.06499	32.1594	40.7909	0.483038	0.815818	0.57447	2.05976
MSB	2017	16.474	14.612	2.05818	7.0675	6.25	4.25	3.52026	6.81225	613.486	6.42079	1.18419	2.22682	12.2256	11.6502	32.3517	50.6697	0.49889	0.952876	0.633701	1.05292
MSB	2018	15.9955	13.427	1.82198	7.37188	6.25	4.25	3.53963	7.07579	448.712	6.10861	2.03826	3.00622	10.0314	16.105	32.5566	38.4605	0.473368	0.76921	0.575921	1.301
MSB	2019	16.7317	14.4663	1.58812	7.7075	6	4	2.79582	7.01743	34.9876	3.58318	1.39328	2.0449	9.46854	16.0038	32.6871	35.0582	0.455349	0.701165	0.533486	1.40973
VIET A BANK	2007	33.6925	33.0157	1.4066	11.18	6.5	3.5	8.34445	7.1295	205.36	5.32962	0.365206		14.0193	33.042	29.8789	43.778	0.492257	0.87556	0.616132	2.24761
VIET A BANK	2008	27.6905	23.3598	1.12705	15.7836	11	10	23.1154	5.66177	103.139	4.64573	0.893936	1.79907	14.0174	26.7505	29.9608	30.0966	0.420771	0.601932	0.385034	1.25429
VIET A BANK	2009	40.9311	34.0908	1.60941	10.069	8	5	6.71698	5.3979	28.1897	3.37382	1.01408	1.31179	10.842	18.1322	30.3921	36.5164	0.463639	0.730328	0.54846	2.13443
VIET A BANK	2010	29.3147	29.3536	1.03523	13.1352	9	7	9.20747	6.42324	34.6309	3.57321	1.49593	2.51825	14.0991	20.8324	30.8125	27.2626	0.396602	0.545253	0.418675	1.76147
VIET A BANK	2011	26.4545	27.6103	0.674208	16.9538	15	13	18.6777	6.2403	53.5784	3.99964	1.63673		15.8845	15.3527	30.7451	24.1572	0.36643	0.483144	0.221571	1.43737
VIET A BANK	2012	34.501	22.044	1.22822	13.4717	10	7	9.0947	5.24737	116.394	4.76553	1.5255		14.357	13.6974	30.8341	40.9261	0.483533	0.818522	0.443593	0.887186
VIET A BANK	2013	21.8974	25.1942	1.07782	10.3742	7	5	6.59267	5.42188	53.4467	3.99722	1.34056	2.88037	13.2746	8.43965	30.9281					0.393101
VIET A BANK	2014	16.2788	16.7385	0.982963	8.665	6.5	4.5	4.08455	5.98365	23.5353	3.20011	1.19319	2.32585	10.2161	8.78206	31.2031	5.08653	0.096556	0.101731		0.203703
VIET A BANK	2015	22.9816	19.7698	0.969457	7.1175	6.5	4.5	0.631201	6.67929	33.4426	3.53929	1.125	2.2636	9.35943	12.2645	31.3658					1.04218
VIET A BANK	2016	16.907	16.2931	1.00429	6.96	6.5	4.5	2.66825	6.21081	146.774	4.99568	1.34822	2.14043	6.53647	17.1581	31.7495	12.6726	0.221333	0.253452	0.202319	0.763292
VIET A BANK	2017	16.474	14.612	2.05818	7.0675	6.25	4.25	3.52026	6.81225	209.821	5.35101	0.957448	2.6755	6.38862	18.4198	31.7967					0.667275
VIET A BANK	2018	15.9955	13.427	1.82198	7.37188	6.25	4.25	3.53963	7.07579	272.126	5.60993	1.03819		5.94023	22.4813	31.8978	5.8825	0.110729	0.11765	0.110268	0.862818
VIET A BANK	2019	16.7317	14.4663	1.58812	7.7075	6	4	2.79582	7.01743	951.728	6.85933	1.08122		5.85683	19.3988	31.968	17.9617	0.29471	0.359234	0.294693	0.838183
BAC A BANK	2012	34.501	22.044	1.22822	13.4717	10	7	9.0947	5.24737			1.19578	5.66126	9.32765	7.45052	31.1497	9.93914	0.179026	0.198783	0.184777	0.492356
BAC A BANK	2013	21.8974	25.1942	1.07782	10.3742	7	5	6.59267	5.42188			0.909319	2.31784	6.58327	2.69104	31.5492	5.60631	0.10584	0.112126	0.107285	1.23477
BAC A BANK	2014	16.2788	16.7385	0.982963	8.665	6.5	4.5	4.08455	5.98365	31.3433	3.47641	0.968865	2.15413	7.20865	2.69104	31.6773	6.796	0.126683	0.13592	0.129498	1.06538
BAC A BANK	2015	22.9816	19.7698	0.969457	7.1175	6.5	4.5	0.631201	6.67929	43.2688	3.79028	1.15542	0.701288	7.89735	2.69104	31.7814	10.0961	0.181535	0.201921	0.184645	0.986071
BAC A BANK	2016	16.907	16.2931	1.00429	6.96	6.5	4.5	2.66825	6.21081	89.4368	4.50465	0.922989	0.811163	7.64716	2.69104	31.9609	4.42004	0.0844935	0.0884008	0.085584	0.909466
BAC A BANK	2017	16.474	14.612	2.05818	7.0675	6.25	4.25	3.52026	6.81225	84.4414	4.44783	1.10442	0.633677	6.9449	12.4668	32.1504	7.27487	0.134913	0.145497	0.138296	1.13212
BAC A BANK	2018	15.9955	13.427	1.82198	7.37188	6.25	4.25	3.53963	7.07579	153.94	5.04303	0.927922	0.762863	7.29931	11.7716	32.206	14.9275	0.253984	0.29855	0.26923	1.15108
BAC A BANK	2019	16.7317	14.4663	1.58812	7.7075	6	4	2.79582	7.01743	342.436	5.839	0.897731	0.683064	7.24349	12.1664	32.3121	10.3007	0.184793	0.206014	0.192031	1.00917
ABB	2007	33.6925	33.0157	1.4066	11.18	6.5	3.5	8.34445	7.1295			0.841057	1.50192	14.4357	35.8599	30.4744	23.0538	0.35478	0.461075	0.363034	1.60285
ABB	2008	27.6905	23.3598	1.12705	15.7836	11	10	23.1154	5.66177	62.3436	4.14857	1.24223		29.3129	23.8093	30.2333	19.5925	0.315077	0.39185	0.338274	0.670158
ABB	2009	40.9311	34.0908	1.60941	10.069	8	5	6.71698	5.3979	23.9361	3.21632	1.1058		16.9297	34.9089	30.9088	17.7214	0.291619	0.354428	0.310082	1.83464
ABB	2010	29.3147	29.3536	1.03523	13.1352	9	7	9.20747	6.42324	32.6135	3.51493	1.06341		12.2376	24.9384	31.269	10.0713	0.18114	0.201426	0.181108	1.98605
ABB	2011	26.4545	27.6103	0.674208	16.9538	15	13	18.6777	6.2403	23.7868	3.21031	1.59602	3.94171	11.3191	21.4365	31.3597	0.492884	0.0098091	0.00985768		2.33147
ABB	2012	34.501	22.044	1.22822	13.4717	10	7	9.0947	5.24737	39.9858	3.71323	2.20523	2.83505	10.6495	18.9364	31.46	4.65688	0.0888003	0.0931376	0.0874216	1.51857
ABB	2013	21.8974	25.1942	1.07782	10.3742	7	5	6.59267	5.42188	35.1039	3.5864	2.76347	7.63053	9.96825	6.99614	31.685	21.1564	0.333609	0.423128	0.361574	0.915907
ABB	2014	16.2788	16.7385	0.982963	8.665	6.5	4.5	4.08455	5.98365	26.0181	3.29651	1.82393	4.50795	8.47164	5.99211	31.8426	11.8935	0.20958	0.237871	0.220145	0.860705
ABB	2015	22.9816	19.7698	0.969457	7.1175	6.5	4.5	0.631201	6.67929	23.9066	3.21513	1.24476	2.42389	8.99462	5.62899	31.7957	16.4522	0.27491	0.329045	0.294307	1.21408
ABB	2016	16.907	16.2931	1.00429	6.96	6.5	4.5	2.66825	6.21081	156.95	5.06228	1.47385	2.31112	7.87696	6.91382	31.9374	19.2823	0.311285	0.385647	0.336762	1.29826
ABB	2017	16.474	14.612	2.05818	7.0675	6.25	4.25	3.52026	6.81225	78.0882	4.37056	1.58633	2.77026	7.24067	7.92256	32.0678	19.379	0.312471	0.38758	0.338261	1.30554
ABB	2018	15.9955	13.427	1.82198	7.37188	6.25	4.25	3.53963	7.07579	38.4611	3.67532	1.24007	1.88607	7.63212	10.8341	32.1308	30.0177	0.420141	0.600354	0.475353	1.38053
ABB	2019	16.7317	14.4663	1.58812	7.7075	6	4	2.79582	7.01743	37.0151	3.63798	1.29017	2.31041	7.64724	16.8355	32.2614	31.8963	0.434451	0.637926	0.502367	1.72388
LIEN VIET	2009	40.9311	34.0908	1.60941	10.069	8	5	6.71698	5.3979			0.531397	0.28494	22.043	20.7765	30.4856	26.2866	0.387535	0.525732	0.409467	3.27401
LIEN VIET	2010	29.3147	29.3536	1.03523	13.1352	9	7	9.20747	6.42324			0.796119	0.417706	11.7377	16.4474	31.1859	7.7746	0.143403	0.155492	0.147275	2.33362
LIEN VIET	2011	26.4545	27.6103	0.674208	16.9538	15	13	18.6777	6.2403	6.55323	2.02198	0.918372	2.14	11.7472	38.1118	31.6587	2.06305	0.0404098	0.041261	0.0379221	2.06917
LIEN VIET	2012	34.501	22.044	1.22822	13.4717	10	7	9.0947	5.24737	16.8733	2.88331	1.75449	2.71	11.1289	18.7687	31.8269					1.91927
LIEN VIET	2013	21.8974	25.1942	1.07782	10.3742	7	5	6.59267	5.42188	29.9577	3.43262	2.00982	2.48	9.13543	21.7839	32.008					1.19072
LIEN VIET	2014	16.2788	16.7385	0.982963	8.665	6.5	4.5	4.08455	5.98365	15.0864	2.77797	1.14667	1.1	7.33231	7.88307	32.2442					0.755927
LIEN VIET	2015	22.9816	19.7698	0.969457	7.1175	6.5	4.5	0.631201	6.67929	17.0286	2.89196	1.23695	0.966216	7.06451	6.54298	32.3093					0.859066
LIEN VIET	2016	16.907	16.2931	1.00429	6.96	6.5	4.5	2.66825	6.21081	33.8244	3.55032	1.21795	1.11394	5.8731	14.772	32.5859					1.29712
LIEN VIET	2017	16.474	14.612	2.05818	7.0675	6.25	4.25	3.52026	6.81225	30.4138	3.44725	1.22179	1.06726	5.74133	13.923	32.7274					1.39632
LIEN VIET	2018	15.9955	13.427	1.82198	7.37188	6.25	4.25	3.53963	7.07579	23.2871	3.18994	1.24416	1.40986	5.82593	6.92635	32.7963					1.04594
LIEN VIET	2019	16.7317	14.4663	1.58812	7.7075	6	4	2.79582	7.01743	47.3997	3.87949	1.22442	1.44485	6.22583	8.46198	32.9396	6.85027	0.12762	0.137005	0.128468	1.22461
NAM A	2008	27.6905	23.3598	1.12705	15.7836	11	10	23.1154	5.66177			0.527831		21.8838	19.787	29.4045	29.9851	0.419881	0.599702	0.483489	0.442962
NAM A	2009	40.9311	34.0908	1.60941	10.069	8	5	6.71698	5.3979			0.5125		12.2204	34.1077	30.0233	7.93222	0.14606	0.158644	0.139748	0.829741
NAM A	2010	29.3147	29.3536	1.03523	13.1352	9	7	9.20747	6.42324	24.3391	3.23235	1.02541	2.1811	14.9902	21.8932	30.3058	34.3505	0.451019	0.68701	0.5209	1.57844
NAM A	2011	26.4545	27.6103	0.674208	16.9538	15	13	18.6777	6.2403	46.9495	3.87015	0.843518	2.83738	17.3356	21.8577	30.5774	36.6009	0.464093	0.732018	0.55713	1.87958
NAM A	2012	34.501	22.044	1.22822	13.4717	10	7	9.0947	5.24737	57.3679	4.06677	1.01666	2.47599	20.4698	15.8351	30.4041	29.7596	0.418065	0.595193	0.476204	2.01392
NAM A	2013	21.8974	25.1942	1.07782	10.3742	7	5	6.59267	5.42188	76.3548	4.3484	0.660912	1.47662	11.3213	21.1666	30.9908	40.6937	0.482679	0.813875	0.577665	0.903152
NAM A	2014	16.2788	16.7385	0.982963	8.665	6.5	4.5	4.08455	5.98365	22.178	3.14321	0.930651	1.39994	8.93257	28.3945	31.2498	12.9571	0.225565	0.259142	0.235646	0.85828
NAM A	2015	22.9816	19.7698	0.969457	7.1175	6.5	4.5	0.631201	6.67929	27.367	3.34523	0.934914	0.91309	9.6268	17.8838	31.1997	9.66643	0.174641	0.193329	0.18068	1.39868
NAM A	2016	16.907	16.2931	1.00429	6.96	6.5	4.5	2.66825	6.21081	203.139	5.3188	1.62043	1.62429	8.01154	10.167	31.3888	12.2395	0.214829	0.24479	0.225311	1.23041
NAM A	2017	16.474	14.612	2.05818	7.0675	6.25	4.25	3.52026	6.81225	27.6255	3.3543	2.32034		6.73597	11.4112	31.6281	26.7025	0.391445	0.53405	0.432647	1.50964
NAM A	2018	15.9955	13.427	1.82198	7.37188	6.25	4.25	3.53963	7.07579	26.0351	3.29714	1.51921	2.95	5.63568	17.5525	31.9493	4.9897	0.0948146	0.099794	0.0950209	0.855089
NAM A	2019	16.7317	14.4663	1.58812	7.7075	6	4	2.79582	7.01743	16.9076	2.88523	1.17501	3.95	5.23869	16.4627	32.1816	11.3508	0.201249	0.227017	0.207789	0.963596
OCB	2007	33.6925	33.0157	1.4066	11.18	6.5	3.5	8.34445	7.1295			0.557491		14.0802	27.2374	30.0953	10.8086	0.192806	0.216171	0.199547	2.15246
OCB	2008	27.6905	23.3598	1.12705	15.7836	11	10	23.1154	5.66177			0.812167		15.7616	5.56974	29.943	19.6887	0.316245	0.393775	0.300592	1.15726
OCB	2009	40.9311	34.0908	1.60941	10.069	8	5	6.71698	5.3979	38.8922	3.68618	1.04846	2.63759	18.3735	12.6008	30.1715	11.5594	0.204465	0.231189	0.212543	2.44399
OCB	2010	29.3147	29.3536	1.03523	13.1352	9	7	9.20747	6.42324	33.6332	3.54481	0.903046	2.0503	15.9466	29.9877	30.6111	10.4805	0.187642	0.209611	0.19318	2.13747
OCB	2011	26.4545	27.6103	0.674208	16.9538	15	13	18.6777	6.2403	29.2566	3.40971	1.25913		14.7566	19.1759	30.8667	0.492884	0.0098091	0.00985768		1.87852
OCB	2012	34.501	22.044	1.22822	13.4717	10	7	9.0947	5.24737	63.7741	4.17091	1.80644		13.9278	8.20835	30.9424					2.02708
OCB	2013	21.8974	25.1942	1.07782	10.3742	7	5	6.59267	5.42188	36.2237	3.61695	1.01813		12.0895	13.1368	31.1213					1.88855
OCB	2014	16.2788	16.7385	0.982963	8.665	6.5	4.5	4.08455	5.98365	45.4569	3.83852	1.42602		10.2768	10.077	31.297	13.0422	0.226824	0.260843	0.228913	1.49287
OCB	2015	22.9816	19.7698	0.969457	7.1175	6.5	4.5	0.631201	6.67929	64.7321	4.18559	0.871919		8.54511	15.0906	31.5319	6.79624	0.126687	0.135925	0.125262	1.27709
OCB	2016	16.907	16.2931	1.00429	6.96	6.5	4.5	2.66825	6.21081	51.0892	3.95296	0.861354	1.75424	7.3896	9.22105	31.787	10.701	0.191117	0.214019	0.196643	1.27424
OCB	2017	16.474	14.612	2.05818	7.0675	6.25	4.25	3.52026	6.81225	86.2734	4.46905	0.83871	1.79436	7.28285	15.6842	32.0654	11.8463	0.208859	0.236926	0.216857	1.51593
OCB	2018	15.9955	13.427	1.82198	7.37188	6.25	4.25	3.53963	7.07579	38.0529	3.66492	1.00387	2.28766	8.8004	14.6991	32.2358	31.5012	0.431559	0.630023	0.487564	3.14746
OCB	2019	16.7317	14.4663	1.58812	7.7075	6	4	2.79582	7.01743	20.1804	3.05308	1.01945	1.84164	9.73862	14.504	32.4031	37.9848	0.471127	0.759695	0.567907	3.52397
PVCOMBANK	2010	29.3147	29.3536	1.03523	13.1352	9	7	9.20747	6.42324			2.38997		10.7141	13.0623	31.8362	74.1663	0.133233	0.143533		1.70609
PVCOMBANK	2011	26.4545	27.6103	0.674208	16.9538	15	13	18.6777	6.2403			2.04822	2.26268	8.12311	8.46166	32.124	74.1663	0.0962939	0.101439		0.711184
PVCOMBANK	2012	34.501	22.044	1.22822	13.4717	10	7	9.0947	5.24737	32.2394	3.50374	3.15338	4.76528	8.03725	5.16756	32.1103					0.487513
PVCOMBANK	2013	21.8974	25.1942	1.07782	10.3742	7	5	6.59267	5.42188	29.1754	3.40703	3.41684	5.06012	9.84399	8.02758	32.2474				0.31054	-0.0394808
PVCOMBANK	2014	16.2788	16.7385	0.982963	8.665	6.5	4.5	4.08455	5.98365	37.7358	3.65676	2.51076	4.02936	9.30314	12.0391	32.3159					0.105396
PVCOMBANK	2015	22.9816	19.7698	0.969457	7.1175	6.5	4.5	0.631201	6.67929	106.375	4.67632	1.79906	3.96481	10.2274	9.7295	32.2208	74.1663	0.383198	0.516674	0.296847	0.0671857
PVCOMBANK	2016	16.907	16.2931	1.00429	6.96	6.5	4.5	2.66825	6.21081	90.067	4.5116	1.64546		8.80244	7.11874	32.3679	49.4145	0.49889	0.952876	0.565563	0.118704
PVCOMBANK	2017	16.474	14.612	2.05818	7.0675	6.25	4.25	3.52026	6.81225	397.728	5.98828	1.52023		8.00648	8.02913	32.4716	64.8434	0.455934	0.703131	0.525765	0.172775
PVCOMBANK	2018	15.9955	13.427	1.82198	7.37188	6.25	4.25	3.53963	7.07579	337.124	5.82341	1.43213		7.27007	10.3612	32.5766	53.0295	0.498164	0.939411	0.568625	0.224284
VIETBANK	2008	27.6905	23.3598	1.12705	15.7836	11	10	23.1154	5.66177			0.199183		33.2392	50.1778	28.7091					1.77457
VIETBANK	2009	40.9311	34.0908	1.60941	10.069	8	5	6.71698	5.3979			0.350517		14.4595	32.1422	29.613	27.7228	0.400746	0.554457	0.416167	0.805556
VIETBANK	2010	29.3147	29.3536	1.03523	13.1352	9	7	9.20747	6.42324	31.4094	3.47845	0.732803	0.421157	18.3859	38.3755	30.4583	10.1565	0.182499	0.20313	0.186625	0.642715
VIETBANK	2011	26.4545	27.6103	0.674208	16.9538	15	13	18.6777	6.2403	24.834	3.25169	1.28742	5.62633	16.9064	31.5703	30.5355	9.78946	0.176622	0.195789	0.175814	2.47575
VIETBANK	2012	34.501	22.044	1.22822	13.4717	10	7	9.0947	5.24737	20.7897	3.08144	1.26272	2.44176	18.363	16.7007	30.456					0.170696
VIETBANK	2013	21.8974	25.1942	1.07782	10.3742	7	5	6.59267	5.42188	19.2129	3.00632	0.820789	2.65778	19.3379	11.6805	30.411	47.195	0.498426	0.943901	0.554134	0.267144
VIETBANK	2014	16.2788	16.7385	0.982963	8.665	6.5	4.5	4.08455	5.98365	13.4048	2.66756	0.768327	2.16831	15.4809	18.2886	30.5537	35.5062	0.457986	0.710124	0.513655	-0.177159
VIETBANK	2015	22.9816	19.7698	0.969457	7.1175	6.5	4.5	0.631201	6.67929	9.54375	2.35553	0.774322	1.28225	8.32764	14.6139	31.1285	39.4022	0.477537	0.788044	0.531762	-0.104003
VIETBANK	2016	16.907	16.2931	1.00429	6.96	6.5	4.5	2.66825	6.21081	11.5497	2.5297	0.861792	1.69476	8.35684	10.5595	31.2338	35.8041	0.459695	0.716082	0.524761	0.392721
VIETBANK	2017	16.474	14.612	2.05818	7.0675	6.25	4.25	3.52026	6.81225	11.7177	2.543	0.849998	1.34928	8.01587	11.8175	31.3575	23.5962	0.360568	0.471925	0.38829	0.54202
VIETBANK	2018	15.9955	13.427	1.82198	7.37188	6.25	4.25	3.53963	7.07579	18.3852	2.96451	0.86949	1.24984	8.72189	13.2169	31.5759	22.8128	0.352171	0.456256	0.378444	0.92946
VIETBANK	2019	16.7317	14.4663	1.58812	7.7075	6	4	2.79582	7.01743	31.1061	3.46904	0.841591	1.31737	7.28061	14.4561	31.8641	30.2764	0.422196	0.605528	0.472806	0.967737
AGRIBANK	2007	33.6925	33.0157	1.4066	11.18	6.5	3.5	8.34445	7.1295	16.2034	2.8451	1.83467	2.5	4.74749	10.8843	33.4207	24.9583	0.374583	0.499166	0.39164	2.77733
AGRIBANK	2008	27.6905	23.3598	1.12705	15.7836	11	10	23.1154	5.66177	25.6003	3.28092	1.89536	2.68	4.44413	12.4852	33.6237	26.0962	0.385722	0.521925	0.409239	2.54677
AGRIBANK	2009	40.9311	34.0908	1.60941	10.069	8	5	6.71698	5.3979	132.404	4.89339	1.72695	2.6	4.12955	12.5696	33.8068	32.9192	0.441649	0.658384	0.468347	1.59802
AGRIBANK	2010	29.3147	29.3536	1.03523	13.1352	9	7	9.20747	6.42324	69.2152	4.25157	2.67881	3.75	5.3639	10.3322	33.9133	23.7284	0.361961	0.474568	0.387889	1.82538
AGRIBANK	2011	26.4545	27.6103	0.674208	16.9538	15	13	18.6777	6.2403	43.7937	3.80207	3.41684	6.1	5.67157	10.9123	33.963	15.203	0.257834	0.30406	0.269309	2.51527
AGRIBANK	2012	34.501	22.044	1.22822	13.4717	10	7	9.0947	5.24737	30.1683	3.4394	3.41684	7.37059	6.0242	9.93262	34.0562	15.8412	0.266635	0.316823	0.280096	1.5411
AGRIBANK	2013	21.8974	25.1942	1.07782	10.3742	7	5	6.59267	5.42188	21.7585	3.12494	3.35493	5.89906	5.41822	8.02186	34.1779	19.3259	0.31182	0.386519	0.331005	1.50038
AGRIBANK	2014	16.2788	16.7385	0.982963	8.665	6.5	4.5	4.08455	5.98365	21.5979	3.11786	2.73996	5.0159	5.3931	5.38925	34.2691	15.8394	0.26661	0.316788	0.280926	1.41917
AGRIBANK	2015	22.9816	19.7698	0.969457	7.1175	6.5	4.5	0.631201	6.67929	115.874	4.76109	1.96118	2.71827	4.85913	8.45534	34.405	19.2129	0.310431	0.384258	0.32897	1.72456
AGRIBANK	2016	16.907	16.2931	1.00429	6.96	6.5	4.5	2.66825	6.21081	96.7572	4.58249	1.67219	2.0776	4.91715	5.20695	34.54	19.6355	0.315599	0.39271	0.334959	1.72391
AGRIBANK	2017	16.474	14.612	2.05818	7.0675	6.25	4.25	3.52026	6.81225	77.3385	4.36104	1.84924	2.04456	4.2047	5.1379	34.6807	21.042	0.332287	0.420841	0.356364	2.00875
AGRIBANK	2018	15.9955	13.427	1.82198	7.37188	6.25	4.25	3.53963	7.07579	287.908	5.66611	1.35672	1.59804	4.53668	6.70783	34.7875	23.0791	0.355053	0.461583	0.381926	2.26627
AGRIBANK	2019	16.7317	14.4663	1.58812	7.7075	6	4	2.79582	7.01743	287.908	5.66611	1.76054	1.60949	4.76747	10.8085	34.7875	23.0791	0.355053	0.461583	0.381926	2.26627
VIETCAPITAL BANK	2007	33.6925	33.0157	1.4066	11.18	6.5	3.5	8.34445	7.1295	311.781	5.7455	0.199183	0.437607	33.2392	38.5234	28.7091	55.4356	0.494091	0.891288	0.544319	5.05568
VIETCAPITAL BANK	2008	27.6905	23.3598	1.12705	15.7836	11	10	23.1154	5.66177	31.0983	3.4688	0.255178	1.23781	31.4822	41.7601	28.8395					0.222427
VIETCAPITAL BANK	2009	40.9311	34.0908	1.60941	10.069	8	5	6.71698	5.3979	23.1164	3.18289	0.772284	3.47516	33.2392	12.361	28.834	17.1993	0.284823	0.343987	0.29961	2.60878
VIETCAPITAL BANK	2010	29.3147	29.3536	1.03523	13.1352	9	7	9.20747	6.42324	17.2235	2.90271	1.00035	4.0663	25.267	34.6127	29.7382	5.68753	0.107281	0.113751	0.107561	1.14021
VIETCAPITAL BANK	2011	26.4545	27.6103	0.674208	16.9538	15	13	18.6777	6.2403	27.8369	3.36165	1.07116	2.70166	19.4517	29.2289	30.4624	27.0709	0.394851	0.541418	0.37624	2.18383
VIETCAPITAL BANK	2012	34.501	22.044	1.22822	13.4717	10	7	9.0947	5.24737	31.3038	3.47518	0.941829	1.89504	15.7979	23.5074	30.6597	29.9054	0.419241	0.598108	0.420024	1.52949
VIETCAPITAL BANK	2013	21.8974	25.1942	1.07782	10.3742	7	5	6.59267	5.42188	31.378	3.47748	1.23906	4.10813	13.9585	22.3616	30.7691	19.7758	0.317299	0.395515	0.331357	0.824375
VIETCAPITAL BANK	2014	16.2788	16.7385	0.982963	8.665	6.5	4.5	4.08455	5.98365	23.5659	3.20136	1.07812	2.88766	12.8504	13.6334	30.8807	29.5224	0.416133	0.590447	0.464761	0.955029
VIETCAPITAL BANK	2015	22.9816	19.7698	0.969457	7.1175	6.5	4.5	0.631201	6.67929	41.3984	3.74711	0.775202	2.88766	11.4174	13.4272	30.999	22.2363	0.345836	0.444726	0.363967	0.432129
VIETCAPITAL BANK	2016	16.907	16.2931	1.00429	6.96	6.5	4.5	2.66825	6.21081	45.6834	3.84339	0.865326	2.88766	10.2228	7.14115	31.1087	19.7319	0.316768	0.394638	0.338558	0.25247
VIETCAPITAL BANK	2017	16.474	14.612	2.05818	7.0675	6.25	4.25	3.52026	6.81225	26.4587	3.31268	0.986973		8.38006	14.6889	31.3174	13.3256	0.230997	0.266512	0.241781	0.316101
VIETCAPITAL BANK	2018	15.9955	13.427	1.82198	7.37188	6.25	4.25	3.53963	7.07579	86.3141	4.46951	1.14694		7.37593	15.5434	31.4719	15.1147	0.256603	0.302293	0.273594	0.522819
VIETCAPITAL BANK	2019	16.7317	14.4663	1.58812	7.7075	6	4	2.79582	7.01743	76.1159	4.34531	1.33049		7.2098	17.1683	31.5786	17.9281	0.294279	0.358562	0.315701	0.518297
BAOVIET	2010	29.3147	29.3536	1.03523	13.1352	9	7	9.20747	6.42324	619.875	6.43113	0.59523	0.230108	12.0126	30.5375	30.2497	19.2373	0.310731	0.384746	0.329852	1.26283
BAOVIET	2011	26.4545	27.6103	0.674208	16.9538	15	13	18.6777	6.2403	22.5971	3.16112	1.18425	4.56744	12.6368	25.6689	30.2131	15.9144	0.267634	0.318287	0.275569	0.858013
BAOVIET	2012	34.501	22.044	1.22822	13.4717	10	7	9.0947	5.24737	46.1644	3.85364	2.0336		23.7397	31.8825	30.2175	7.51253	0.138963	0.150251	0.141244	0.687401
BAOVIET	2013	21.8974	25.1942	1.07782	10.3742	7	5	6.59267	5.42188	66.5578	4.21298	1.2494		18.9662	30.9119	30.4517	10.1538	0.182455	0.203075	0.18608	0.705071
BAOVIET	2014	16.2788	16.7385	0.982963	8.665	6.5	4.5	4.08455	5.98365	152.852	5.03599	0.822623		13.833	32.1599	30.8159	21.9623	0.342777	0.439246	0.360162	0.507376
BAOVIET	2015	22.9816	19.7698	0.969457	7.1175	6.5	4.5	0.631201	6.67929	102.959	4.644	0.879483	1.33496	10.948	23.668	31.0552	16.3797	0.273934	0.327593	0.281934	0.315356
BAOVIET	2016	16.907	16.2931	1.00429	6.96	6.5	4.5	2.66825	6.21081	52.1434	3.97299	0.974172	1.85591	9.87376	12.7362	31.1659	15.4253	0.260919	0.308507	0.273998	0.287143
BAOVIET	2017	16.474	14.612	2.05818	7.0675	6.25	4.25	3.52026	6.81225	62.0986	4.1447	1.49564	3.78414	7.15906	14.7909	31.52	15.7718	0.265687	0.315437	0.274322	0.282838
BAOVIET	2018	15.9955	13.427	1.82198	7.37188	6.25	4.25	3.53963	7.07579	361.062	5.89182	1.19632	3.97579	6.22462	17.5894	31.6542	38.1093	0.471722	0.762185	0.521742	0.152898
BAOVIET	2019	16.7317	14.4663	1.58812	7.7075	6	4	2.79582	7.01743	79.881	4.39298	1.85285	5.21689	5.95292	26.634	31.7221	36.4182	0.463107	0.728363	0.524946	0.141488
